# Supplementary material for: Variation in Inflammatory Cytokine/Growth-Factor Genes and Mammographic Density in Premenopausal Women Aged 50–55
Source: PLoS One. 2013 Jun 7;8(6):e65313. doi: 10.1371/journal.pone.0065313 (PMC3676419; doi:10.1371/journal.pone.0065313)
Supplement: Table S1 — Association between polymorphisms in growth-factor/cytokine pathway genes and MD by menopausal status in Norwegian women. (XLSX) [file pone.0065313.s001.xlsx]

## Sheet: Sheet1
	Table S1 Association between polymorphisms in growth-factor/cytokine pathway genes and MD by menopausal status in Norwegian women			Association between polymorphisms in growth-factor/cytokine pathway genes and MD by menopausal status in Norwegian women
			Premenopausal		N=301		Postmenopausal		N=2055
SNP	gene name		beta a	SE	P		beta	SE	P		P int b
rs10242595	IL6		5.60432	1.56087	0.0004		-0.01179	0.526476	0.9821		0.0005
rs1880241	IL6		4.98449	1.34233	0.0002		0.356715	0.463034	0.4412		0.0005
rs7776857	IL6		-4.87017	1.38998	0.0005		-0.789663	0.474876	0.0965		0.0022
rs2069833	IL6		-4.61164	1.35723	0.0008		-0.588275	0.46385	0.2049		0.0026
rs1880242	IL6		3.83575	1.36663	0.0053		0.594884	0.47315	0.2088		0.0106
rs4552807	IL6		3.53535	1.36746	0.0102		0.341667	0.456795	0.4546		0.0153
rs2069840	IL6		3.40341	1.40841	0.0163		0.547314	0.503674	0.2773		0.0259
rs6952003	IL6		3.43592	1.66439	0.0399		0.185011	0.54426	0.7339		0.0357
rs11766273	IL6		-5.84446	2.39763	0.0154		-1.64958	0.84514	0.0511		0.0716
rs3025030	VEGF		3.50919	1.97557	0.0767		0.00358795	0.66896	0.9957		0.0747
rs6964374	IGFBP1;IGFBP3		4.66193	4.3944	0.2896		-2.38297	1.5179	0.1166		0.0821
rs3110697	IGFBP1;IGFBP3		-1.30177	1.3839	0.3477		0.586292	0.46129	0.2039		0.1062
rs6949149	IL6		6.05931	3.4653	0.0814		-0.221127	0.963523	0.8185		0.1139
rs13232606	IGFBP1;IGFBP3		4.90881	3.1013	0.1146		0.494483	1.03299	0.6322		0.1234
rs2066992	IL6		5.33464	4.31473	0.2174		-1.62612	1.19127	0.1724		0.127
rs2857605	TNF		2.98618	1.48996	0.046		0.750444	0.557649	0.1785		0.1683
rs2981582	FGFR2		0.780285	1.35922	0.5664		-0.958198	0.48565	0.0486		0.1879
rs2069837	IL6		2.72136	2.30828	0.2394		-0.125328	0.826673	0.8795		0.2276
rs4988496	GHRHR		-4.33069	3.36363	0.199		0.0953009	1.12253	0.9324		0.2404
rs12702181	IGFBP1;IGFBP3		1.4517	1.35386	0.2845		-0.0421315	0.472284	0.9289		0.2533
rs833058	VEGF		0.732304	1.38125	0.5964		-0.52333	0.460495	0.2559		0.2678
rs1496499	IGFBP1;IGFBP3		0.691195	1.41897	0.6266		-0.349908	0.454745	0.4417		0.3293
rs1982072	TGFB1		0.493326	1.47332	0.738		-0.898986	0.521763	0.085		0.3308
rs915654	TNF		-0.742405	1.37671	0.5902		0.675359	0.492655	0.1706		0.3596
rs928815	TNF		1.09297	1.34481	0.417		-0.0514064	0.480162	0.9148		0.3761
rs10235181	IGFBP1;IGFBP3		-3.06237	3.93234	0.4367		0.0520386	1.27302	0.9674		0.3765
rs6899540	VEGF		1.83657	1.91027	0.3371		0.356847	0.665882	0.5921		0.3815
rs3093553	TNF		4.39675	3.08049	0.1546		1.40818	1.10861	0.2042		0.4058
rs6905288	VEGF		-0.357984	1.41301	0.8002		0.823647	0.45936	0.0731		0.4134
rs833069	VEGF		-0.0549171	1.41441	0.9691		-0.95656	0.499515	0.0556		0.4248
rs12700386	IL6		1.90284	1.73547	0.2738		0.581433	0.629649	0.3559		0.4346
rs699946	VEGF		0.260902	1.70408	0.8784		-0.719634	0.563771	0.2019		0.435
rs2256965	TNF		0.453182	1.3137	0.7304		-0.426361	0.474589	0.3691		0.4512
rs2132570	IGFBP1;IGFBP3		-0.695827	1.5212	0.6477		0.0652021	0.550732	0.9058		0.453
rs2241716	TGFB1		1.9513	5.45104	0.7206		-3.0651	2.64082	0.2459		0.4644
rs699947	VEGF		-0.135251	1.34335	0.9199		0.533768	0.455852	0.2418		0.4821
rs2056576	IL6		1.32687	1.50793	0.3796		0.422044	0.536932	0.4319		0.4846
rs2857708	TNF		-1.82637	1.89437	0.3358		-0.28792	0.638515	0.6521		0.4927
rs2069861	IL6		-0.934524	2.4174	0.6994		0.917343	0.797108	0.2499		0.4937
rs2241713	TGFB1		0.14106	1.35386	0.9171		-0.743936	0.466034	0.1106		0.4961
rs833052	VEGF		-1.13823	1.91682	0.5531		0.104645	0.672208	0.8763		0.5001
rs769177	TNF		0.0192074	6.64414	0.9977		3.53519	1.62609	0.0298		0.5086
rs2960436	IGFBP1;IGFBP3		0.242038	1.43112	0.8658		-0.287699	0.469459	0.5401		0.5108
rs998584	VEGF		-0.072401	1.39738	0.9587		-0.973021	0.46558	0.0368		0.5122
rs1547651	VEGF		-1.09905	1.84353	0.5515		0.0523034	0.657994	0.9367		0.5146
rs2844482	TNF		-1.64386	1.77573	0.3553		-0.601097	0.609932	0.3245		0.5196
rs12981053	TGFB1		-0.540227	1.62049	0.7391		0.480135	0.651432	0.4612		0.5466
rs903889	IGFBP1;IGFBP3		-0.418724	1.56378	0.7891		0.115497	0.539654	0.8306		0.5529
rs9658231	IGFBP1;IGFBP3		-0.636606	1.85741	0.732		-1.29024	0.665615	0.0527		0.5922
rs866236	VEGF		-0.907739	1.66706	0.5865		0.0586205	0.53502	0.9128		0.594
rs833053	VEGF		-0.815072	1.65164	0.622		0.239335	0.554594	0.6661		0.5969
rs1995050	IGFBP1;IGFBP3		-0.881849	1.44361	0.5418		-0.125763	0.481524	0.794		0.5984
rs833057	VEGF		-0.291295	1.69421	0.8636		0.600012	0.552764	0.2778		0.603
rs8110090	TGFB1		1.49267	2.537	0.5567		-0.234132	0.893816	0.7934		0.605
rs10156056	IL6		-0.641172	2.12796	0.7634		0.723482	0.715094	0.3118		0.6072
rs11758547	VEGF		-1.91653	1.55134	0.2178		-1.13704	0.53316	0.0331		0.6239
rs35539615	IGFBP1;IGFBP3		0.0562999	1.51864	0.9705		-0.562597	0.523059	0.2822		0.6463
rs10241749	IGFBP1;IGFBP3		0.00277	1.64457	0.9987		0.716664	0.571507	0.21		0.6553
rs6900017	VEGF		-1.16731	2.94795	0.6924		0.0914687	0.899085	0.919		0.6602
rs7769073	TNF		-1.05452	3.24259	0.7453		-0.473558	1.01445	0.6407		0.6637
rs1542818	IGFBP1;IGFBP3		-0.161404	1.47346	0.9129		-0.402156	0.476646	0.3989		0.6716
rs12983047	TGFB1		1.04308	1.62283	0.5209		0.48552	0.621311	0.4346		0.6807
rs4146046	IGFBP1;IGFBP3		-0.903281	1.45297	0.5346		-0.290319	0.487331	0.5514		0.6886
rs2239707	TNF		0.885406	1.28918	0.4928		0.322396	0.480884	0.5027		0.7018
rs3024994	VEGF		0.651977	2.85176	0.8193		1.62415	0.916149	0.0764		0.7037
rs6969502	IL6		0.989738	1.79095	0.5809		0.332646	0.592603	0.5746		0.7216
rs4724443	IGFBP1;IGFBP3		0.454968	1.36311	0.7388		0.063427	0.453228	0.8887		0.7237
rs7454	IGFBP1;IGFBP3		0.759699	2.97168	0.7984		-0.15306	0.934636	0.8699		0.7439
rs4619	IGFBP1;IGFBP3		-0.967653	1.45915	0.5078		-0.49132	0.47233	0.2984		0.7486
rs25648	VEGF		-0.171322	1.68097	0.9189		0.294477	0.6	0.6236		0.7541
rs4947324	TNF		-1.11793	2.36327	0.6365		-0.214709	0.850047	0.8006		0.7564
rs2241718	TGFB1		-0.294934	1.61068	0.8548		0.136649	0.630583	0.8285		0.8277
rs2471553	IGFBP1;IGFBP3		0.31646	1.38684	0.8197		0.0484158	0.490597	0.9214		0.8429
rs7801617	IL6		-0.252423	2.37153	0.9153		0.0620261	0.844624	0.9415		0.8513
rs1496497	IGFBP1;IGFBP3		-0.0520793	1.69233	0.9755		0.163036	0.540572	0.763		0.8608
rs1065780	IGFBP1;IGFBP3		-0.319187	1.43147	0.8237		-0.0417763	0.470584	0.9293		0.8667
rs3093662	TNF		1.47363	3.17503	0.6429		0.873276	0.995482	0.3805		0.8921
rs11466338	TGFB1		-0.0212205	2.39692	0.9929		-0.0497992	0.981606	0.9595		0.9213
rs1553009	IGFBP1;IGFBP3		-0.904481	1.69879	0.5948		-0.861452	0.62093	0.1655		0.9243
rs3025035	VEGF		-0.828805	3.0735	0.7876		-0.336107	1.01188	0.7398		0.9298
rs13192469	TNF		2.12356	4.30988	0.6226		1.24289	1.38095	0.3682		0.9301
rs10231774	IGFBP1;IGFBP3		1.11355	2.14199	0.6036		0.78564	0.672464	0.2428		0.949
rs13223993	IGFBP1;IGFBP3		-1.32803	1.66185	0.4249		-0.887723	0.549955	0.1066		0.9547
rs10417924	TGFB1		0.0256258	1.60878	0.9873		-0.140856	0.572907	0.8058		0.9586
rs2230365	TNF		-0.562742	1.92991	0.7708		-0.360269	0.665226	0.5882		0.9588
rs3763497	IGFBP1;IGFBP3		-0.305462	1.49725	0.8385		-0.150322	0.501664	0.7645		0.9706
rs3025010	VEGF		0.437073	1.39627	0.7545		0.122571	0.487645	0.8016		0.9879
rs10228265	IGFBP1;IGFBP3		0.771239	1.4707	0.6004		0.621118	0.491226	0.2062		0.9897
rs1799964	TNF		-0.255372	1.62229	0.875		-0.320077	0.556254	0.5651		0.9958
	a Percent MD per variant allele based on additive model adjusted for age at mammogram (continuous) and BMI at mammogram (continuous)
	b P for interaction by menopausal status
