# Supplementary material for: Variation in Inflammatory Cytokine/Growth-Factor Genes and Mammographic Density in Premenopausal Women Aged 50–55
Source: PLoS One. 2013 Jun 7;8(6):e65313. doi: 10.1371/journal.pone.0065313 (PMC3676419; doi:10.1371/journal.pone.0065313)
Supplement: Table S2 — Association between polymorphisms in growth-factor/cytokine pathway genes and MD in Norwegian women (n = 301). (XLS) [file pone.0065313.s002.xls]

## Sheet: Sheet1
	Table S2 Association between polymorphisms in growth-factor/cytokine pathway genes and MD in Norwegian women (n=301)
SNP	Gene name	Chromosome	Location on Chromosome a	Alleles	MAF	beta b	SE	P
rs2981582	FGFR2	10	100123342307	G:A	0.364	0.780285	1.35922	0.5664
rs4988496	GHRHR	7	70030975211	G:A	0.046	-4.33069	3.36363	0.199
rs10228265	IGFBP1;IGFBP3	7	70045875440	A:G	0.331	0.771239	1.4707	0.6004
rs10231774	IGFBP1;IGFBP3	7	70045889002	G:C	0.139	1.11355	2.14199	0.6036
rs10235181	IGFBP1;IGFBP3	7	70045940583	T:A	0.035	-3.06237	3.93234	0.4367
rs10241749	IGFBP1;IGFBP3	7	70045879289	G:A	0.199	0.00277	1.64457	0.9987
rs1065780	IGFBP1;IGFBP3	7	70045894202	G:A	0.399	-0.319187	1.43147	0.8237
rs12702181	IGFBP1;IGFBP3	7	70045911994	A:G	0.393	1.4517	1.35386	0.2845
rs13223993	IGFBP1;IGFBP3	7	70045917755	G:A	0.232	-1.32803	1.66185	0.4249
rs13232606	IGFBP1;IGFBP3	7	70045937635	A:G	0.05	4.90881	3.1013	0.1146
rs1496497	IGFBP1;IGFBP3	7	70045907568	T:G	0.229	-0.0520793	1.69233	0.9755
rs1496499	IGFBP1;IGFBP3	7	70045945548	T:G	0.43	0.691195	1.41897	0.6266
rs1542818	IGFBP1;IGFBP3	7	70045944181	G:T	0.42	-0.161404	1.47346	0.9129
rs1553009	IGFBP1;IGFBP3	7	70045875519	G:A	0.169	-0.904481	1.69879	0.5948
rs1995050	IGFBP1;IGFBP3	7	70045875214	A:G	0.345	-0.881849	1.44361	0.5418
rs2132570	IGFBP1;IGFBP3	7	70045928988	G:T	0.237	-0.695827	1.5212	0.6477
rs2471553	IGFBP1;IGFBP3	7	70045944648	A:G	0.324	0.31646	1.38684	0.8197
rs2960436	IGFBP1;IGFBP3	7	70045943807	G:A	0.4	0.242038	1.43112	0.8658
rs3110697	IGFBP1;IGFBP3	7	70045921554	G:A	0.436	-1.30177	1.3839	0.3477
rs35539615	IGFBP1;IGFBP3	7	70045878989	C:G	0.263	0.0562999	1.51864	0.9705
rs3763497	IGFBP1;IGFBP3	7	70045891873	C:T	0.32	-0.305462	1.49725	0.8385
rs4146046	IGFBP1;IGFBP3	7	70045882649	C:G	0.336	-0.903281	1.45297	0.5346
rs4619	IGFBP1;IGFBP3	7	70045899194	A:G	0.386	-0.967653	1.45915	0.5078
rs4724443	IGFBP1;IGFBP3	7	70045877861	A:C	0.496	0.454968	1.36311	0.7388
rs6964374	IGFBP1;IGFBP3	7	70045887107	G:A	0.022	4.66193	4.3944	0.2896
rs7454	IGFBP1;IGFBP3	7	70045899531	C:G	0.067	0.759699	2.97168	0.7984
rs903889	IGFBP1;IGFBP3	7	70045931520	T:G	0.244	-0.418724	1.56378	0.7891
rs9658231	IGFBP1;IGFBP3	7	70045899949	C:A	0.149	-0.636606	1.85741	0.732
rs10156056	IL6	7	70022720613	G:C	0.114	-0.641172	2.12796	0.7634
rs10242595	IL6	7	70022740756	G:A	0.253	5.60432	1.56087	0.0004
rs11766273	IL6	7	70022742188	G:A	0.082	-5.84446	2.39763	0.0154
rs12700386	IL6	7	70022729534	C:G	0.157	1.90284	1.73547	0.2738
rs1880241	IL6	7	70022725994	A:G	0.447	4.98449	1.34233	0.0002
rs1880242	IL6	7	70022726132	G:T	0.464	3.83575	1.36663	0.0053
rs2056576	IL6	7	70022727727	C:T	0.266	1.32687	1.50793	0.3796
rs2066992	IL6	7	70022734774	G:T	0.041	5.33464	4.31473	0.2174
rs2069833	IL6	7	70022734189	T:C	0.474	-4.61164	1.35723	0.0008
rs2069837	IL6	7	70022734552	A:G	0.091	2.72136	2.30828	0.2394
rs2069840	IL6	7	70022735097	C:G	0.306	3.40341	1.40841	0.0163
rs2069861	IL6	7	70022738179	C:T	0.098	-0.934524	2.4174	0.6994
rs4552807	IL6	7	70022717544	T:A	0.415	3.53535	1.36746	0.0102
rs6949149	IL6	7	70022715682	G:T	0.06	6.05931	3.4653	0.0814
rs6952003	IL6	7	70022719230	T:A	0.228	3.43592	1.66439	0.0399
rs6969502	IL6	7	70022718951	G:A	0.18	0.989738	1.79095	0.5809
rs7776857	IL6	7	70022721293	T:G	0.378	-4.87017	1.38998	0.0005
rs7801617	IL6	7	70022724607	G:A	0.082	-0.252423	2.37153	0.9153
rs10417924	TGFB1	19	190046525007	C:T	0.192	0.0256258	1.60878	0.9873
rs11466338	TGFB1	19	190046537641	T:C	0.06	-0.0212205	2.39692	0.9929
rs12981053	TGFB1	19	190046524296	C:T	0.15	-0.540227	1.62049	0.7391
rs12983047	TGFB1	19	190046526339	A:G	0.163	1.04308	1.62283	0.5209
rs1982072	TGFB1	19	190046556349	A:T	0.265	0.493326	1.47332	0.738
rs2241713	TGFB1	19	190046561308	C:G	0.372	0.14106	1.35386	0.9171
rs2241716	TGFB1	19	190046545926	C:T	0.008	1.9513	5.45104	0.7206
rs2241718	TGFB1	19	190046521446	G:A	0.165	-0.294934	1.61068	0.8548
rs8110090	TGFB1	19	190046537712	A:G	0.07	1.49267	2.537	0.5567
rs13192469	TNF	6	60031634835	T:C	0.028	2.12356	4.30988	0.6226
rs1799964	TNF	6	60031650287	T:C	0.219	-0.255372	1.62229	0.875
rs2230365	TNF	6	60031633427	C:T	0.151	-0.562742	1.92991	0.7708
rs2239707	TNF	6	60031633298	T:C	0.368	0.885406	1.28918	0.4928
rs2256965	TNF	6	60031663109	G:A	0.379	0.453182	1.3137	0.7304
rs2844482	TNF	6	60031647746	C:T	0.177	-1.64386	1.77573	0.3553
rs2857605	TNF	6	60031632830	T:C	0.222	2.98618	1.48996	0.046
rs2857708	TNF	6	60031641585	C:T	0.156	-1.82637	1.89437	0.3358
rs3093553	TNF	6	60031657535	T:G	0.043	4.39675	3.08049	0.1546
rs3093662	TNF	6	60031652168	A:G	0.051	1.47363	3.17503	0.6429
rs4947324	TNF	6	60031636109	C:T	0.075	-1.11793	2.36327	0.6365
rs769177	TNF	6	60031655590	C:T	0.018	0.0192074	6.64414	0.9977
rs7769073	TNF	6	60031662586	T:A	0.053	-1.05452	3.24259	0.7453
rs915654	TNF	6	60031646476	T:A	0.347	-0.742405	1.37671	0.5902
rs928815	TNF	6	60031639194	G:T	0.363	1.09297	1.34481	0.417
rs11758547	VEGF	7	60043828382	A:C	0.257	-1.91653	1.55134	0.2178
rs1547651	VEGF	7	60043838622	A:T	0.157	-1.09905	1.84353	0.5515
rs25648	VEGF	7	60043846955	C:T	0.175	-0.171322	1.68097	0.9189
rs3024994	VEGF	7	60043851485	C:T	0.065	0.651977	2.85176	0.8193
rs3025010	VEGF	7	60043855555	T:C	0.363	0.437073	1.39627	0.7545
rs3025030	VEGF	7	60043858565	G:C	0.133	3.50919	1.97557	0.0767
rs3025035	VEGF	7	60043859337	C:T	0.054	-0.828805	3.0735	0.7876
rs6899540	VEGF	7	60043866302	A:C	0.142	1.83657	1.91027	0.3371
rs6900017	VEGF	7	60043866463	C:T	0.064	-1.16731	2.94795	0.6924
rs6905288	VEGF	7	60043866851	A:G	0.456	-0.357984	1.41301	0.8002
rs699946	VEGF	7	60043840647	A:G	0.199	0.260902	1.70408	0.8784
rs699947	VEGF	7	60043844367	C:A	0.484	-0.135251	1.34335	0.9199
rs833052	VEGF	7	60043831313	C:A	0.139	-1.13823	1.91682	0.5531
rs833053	VEGF	7	60043832334	C:T	0.233	-0.815072	1.65164	0.622
rs833057	VEGF	7	60043835008	T:G	0.223	-0.291295	1.69421	0.8636
rs833058	VEGF	7	60043839832	C:T	0.396	0.732304	1.38125	0.5964
rs833069	VEGF	7	60043850557	T:C	0.304	-0.0549171	1.41441	0.9691
rs866236	VEGF	7	60043834934	C:T	0.251	-0.907739	1.66706	0.5865
rs998584	VEGF	7	60043865874	C:A	0.469	-0.072401	1.39738	0.9587
		a based on map to Genome Build 37.3
				b Percent MD per variant allele based on additive model adjusted for age at mammogram (continuous) and BMI at mammogram (continuous)
